# Supplementary material for: Apical Vertebras Distribution Modifier for Coronal Balance Classification in Adult Idiopathic Scoliosis
Source: J Pers Med. 2023 May 26;13(6):897. doi: 10.3390/jpm13060897 (PMC10301802; doi:10.3390/jpm13060897)
Supplement: Supplementary file 1 [file jpm-13-00897-s001.zip]

Archive with 1 entries (1 files):
- jpm-2279050-supplementary.pdf
